# Supplementary material for: A systematic screening to identify de novo mutations causing sporadic early-onset Parkinson's disease
Source: Hum Mol Genet. 2015 Sep 11;24(23):6711–20. doi: 10.1093/hmg/ddv376 (PMC4634375; doi:10.1093/hmg/ddv376)
Supplement: Supplementary Data [file supp_ddv376_ddv376supp_tables.xlsx]

## Sheet: Supp. Table S1
	Table S1. PD gene interactions.
	Gene Symbol	Protein ID	No. interactions	p-value	corr p
	LRRK2	298910	15	<0.000001	<0.000001
	ATP13A2	327214	12	<0.000001	<0.000001
	GAK	314499	12	<0.000001	<0.000001
	CCDC62	253079	10	<0.000001	<0.000001
	PARK7	340278	10	<0.000001	<0.000001
	PINK1	364204	9	<0.000001	6e-06
	SNCA	338345	9	<0.000001	6e-06
	SYT11	357307	8	<0.000001	6.3e-05
	FBXO7	266087	7	<0.000001	0.000659
	GBA	314508	6	<0.000001	0.005071
	PLA2G6	333142	6	<0.000001	0.005071
	ACMSD	348459	5	<0.000001	0.030725
	MCCC1	265594	5	<0.000001	0.030725
	MAPT	340820	7	3e-06	0.000659
	VPS35	299138	6	4e-06	0.005071
	STK39	348278	4	2.8e-05	0.143195
	DNAJC6	378735	3	0.011246	0.466925
	STX1B	215095	3	0.012699	0.466925
	SCARB2	264896	2	0.013725	0.899739
	RAB7L1	235932	1	0.035766	1
	FGF20	180166	2	0.066612	0.899739
	VPS13C	261517	1	0.067454	1
	SYNJ1	409667	2	0.128118	0.899739
	SREBF1	348069	2	0.189413	0.899739
	GCH1	378890	1	0.361837	1
	PARK2	295290	0	1	1
	BST1	265016	0	1	1
	RIT2	321805	0	1	1
	HLA-DRB5	364114	0	1	1
	INPP5F	354519	0	1	1
	SIPA1L2	262861	0	1	1
	DDRGK1	346483	0	1	1
	GPNMB	371420	0	1	1

## Sheet: Supp. Table S2
	Supp. Table S2. Gene functions.
	Gene	Function
	COL12A1	Collagen trimer
	RUNDC3A	Positive regulation of cGMP biosynthetic process; peptide hormone receptor binding
	VAPB	Enzyme binding; protein homodimerization activity
	ANKRD13A	Ubiquitin-binding protein; endosome
	MKS1	Neural tube closure; determination of left/right symmetry
	PAPD4	Poly(A) polymerase activity; RNA polyadenylation
	VPS53	Golgi-associated retrograde transport; endosome
	PMEL	Melanosome organization; metallocarboxypeptidase activity
	SLC5A9	Transmembrane transport
	ASNA1	ATPase activity; transporter activity
	EPPK1	Cell adhesion; molecule binding; poly(A) RNA binding
	FBXL17	SCF ubiquitin ligase complex; protein ubiquitination
	KCNV2	Regulatory subunit of voltage-gated potassium channels
	LCT	Glycosylceramidase activity; lactase activity
	MGA	Acetylglucosaminyltransferase activity; protein dimerization activity; transcription factor activity
	PEPD	Aminopeptidase activity; metallopeptidase activity
	PML	Transcription coactivator activity; protein homodimerization activity
	PSD4	ARF guanyl-nucleotide exchange factor activity; neuron differentiation; cell junction
	PTEN	Phosphatase; regulation apoptotic process; cell migration
	SLC52A1	Riboflavin transporter activity; G protein-coupled receptor; virus receptor activity

## Sheet: Supp. Table S3
		Supp. Table S3. Variants in genes with de novo mutations found in the IPDGC dataset
		Gene	Chrom	Position	rs_ids	Codon change	Amino acid change	Cases	Controls	ESP6500	ExAC	ExAC allele number
		ANKRD13A	chr12	110456201		aGt/aAt	S151N	0.039	0	0.0308	0.0005684	69
				110456279	rs148691609	aTa/aCa	I177T	0.039	0	0.0231	0.0003628	44
				110456953		gCg/gTg	A185V	0.039	0	0	0	0
				110457118		aAt/aGt	N240S	0.04	0	0.0077	1.676e-05	2
				110474115		tAt/tGt	Y520C	0.039	0	0.0077	6.589e-05	8
				110475219		Agc/Ggc	S545G	0.039	0	0	8.257e-06	1
		ASNA1	chr19	12848341		Frameshift -/G	-8	0.039	0	0	0	0
				12848341		Tgg/Ggg	W8G	0.039	0	0	0	0
				12849356		Cgt/Tgt	R65C	0.039	0	0	0	0
				12858023		Ctg/Gtg	L208V	0.039	0	0	0	0
				12858901	rs200489378	Ccc/Tcc	P344S	0.039	0	0.0077	7.819e-05	9
		COL12A1	chr6	75797436		cCa/cTa	P1849L	0.041	0	0.0084	1.657e-05	2
				75798885		Cca/Tca	P1819S	0.041	0	0	8.543e-06	1
				75799936	rs199702595	cCg/cTg	P1780L	0.082	0	0.0168	0.0001909	23
				75806992	rs200375837	Ccc/Tcc	P1688S	0.041	0	0.0085	9.114e-05	11
				75811353		cCt/cAt	P1665H	0.041	0	0	0	0
				75812392	rs190917891	cGt/cAt	R1615H	0.041	0	0.0169	7.632e-05	9
				75812400		Frameshift AG/A	-1612	0.041	0	0	0	0
				75823001	rs201337277	aaC/aaA	N1459K	0.042	0	0	3.362e-05	4
				75831095		Gat/Aat	D1173N	0.041	0	0	8.3e-06	1
				75833070	rs55997127	Ccc/Gcc	P1144A	0.041	0	0.0422	0.0003401	27
				75833075		cCc/cGc	P1142R	0.041	0	0	0	0
				75834087		tTa/tCa	L1039S	0.042	0	0.0085	2.261e-05	2
				75834909		Gat/Aat	D1017N	0.041	0	0.0083	0	0
				75834980		gAg/gTg	E2157V	0.041	0	0	0	0
				75838128		gGc/gAc	G2075D	0.041	0	0	8.372e-06	1
				75839824		Gat/Aat	D2065N	0.041	0	0	0	0
				75839829		gTt/gCt	V2063A	0.041	0	0	0	0
				75839869		Ggg/Tgg	G2050W	0.041	0	0	0	0
				75841688		Tct/Cct	S1969P	0.041	0	0	0	0
				75841700	rs200487396	Cgc/Tgc	R1965C	0.04	0	0.0161	0.0001409	17
				75841754	rs191233787	Cct/Act	P1947T	0.082	0	0.0243	0.0001905	23
				75841763		Aat/Gat	N1944D	0.041	0	0	0	0
				75844459	rs200108494	aCg/aTg	T1836M	0.041	0	0.0082	4.973e-05	6
				75844499		Gta/Tta	V1823L	0.041	0	0.0245	0.0002485	30
				75844517		Act/Gct	T1817A	0.041	0	0	1.657e-05	2
				75847178	rs199684959	tCc/tGc	S1790C	0.041	0	0.0084	1.957e-05	2
				75848186		gaC/gaA	D1736E	0.041	0	0	2.491e-05	3
				75853033		Cct/Act	P1588T	0.041	0	0	4.973e-05	6
				75853051	rs200520924	Atg/Ctg	M1582L	0.082	0	0.0416	0.0007462	90
				75855065		cCt/cTt	P1556L	0.041	0	0	0	0
				75855915		aCc/aAc	T1488N	0.04	0	0	1.678e-05	2
				75857501		gAa/gGa	E1436G	0.041	0	0	0	0
				75858077		caA/caT	Q1428H	0.041	0	0	0	0
				75858088		Ggg/Tgg	G1425W	0.041	0	0	8.329e-06	1
				75862112	rs201749138	Gtg/Atg	V1218M	0.041	0	0	0.0002911	35
				75864242		aCc/aGc	T1152S	0.041	0	0	0	0
				75865525		aCc/aAc	T1099N	0.041	0	0	3.319e-05	4
				75865978		aCa/aGa	T1082R	0.041	0	0	4.976e-05	6
				75875232		Aca/Gca	T992A	0.041	0	0	0	0
				75875409		Cgc/Tgc	R933C	0.041	0	0.0084	3.315e-05	4
				75892915		cGc/cAc	R581H	0.041	0	0	2.486e-05	3
				75893186		Gag/Cag	E491Q	0.124	0	0.017	7.469e-05	9
				75893600		Gag/Cag	E420Q	0.041	0	0	4.98e-05	6
				75893602	rs201085951	aTg/aCg	M419T	0.041	0	0	3.319e-05	4
				75893708		Cct/Tct	P384S	0.041	0	0.008	4.142e-05	5
				75893766	rs200197000	taC/taA	Y364* Stop gained	1.551	0.298	0	0	0
				75898130		caG/caC	Q315H	0.041	0	0	0	0
				75898158		gTg/gCg	V306A	0.041	0	0	0	0
				75899454		Frameshift ACT/A	-157	0.041	0	0	0	0
				75899458		ttC/ttG	F156L	0.041	0	0	0	0
				75899462		Frameshift -/G	-155?	0.041	0	0	0	0
				75901437		cCt/cGt	P125R	0.041	0	0	0	0
		EPPK1	chr8	144940175		tCt/tTt	S2416F	0.043	0	0	0	0
				144940195	rs139541872	gaG/gaC	E2409D	0.103	0	0	0	0
				144940203		ctg/ctCCCg	L2406LP	0.081	0	0	0	0
				144940206		Ctg/Gtg	L2406V	0.081	0	0	0	0
				144940207		Frameshift -/TG	-2405	0.117	0	0	0	0
				144940209		Acc/Gcc	T2405A	0.117	0	0	0	0
				144940212	rs145250036	Frameshift CCCTCT/C	-2402	0.118	0	0	0	0
				144940218		Cag/Gag	Q2402E	0.041	0	0	8.339e-06	1
				144940310		gAg/gGg	E2371G	0.041	0	0	0	0
				144940328		cGc/cAc	R2365H	0.041	0	0	1.66e-05	2
				144940388		aCg/aTg	T2345M	0.043	0	0	0	0
				144940476		Ggg/Agg	G2316R	0.041	0	0	3.327e-05	4
				144940557		Gcg/Acg	A2289T	0.146	0	0	0.0003811	45
				144940647	rs202019740	Gcc/Tcc	A2259S	0.149	0	0.0313	0.000707	83
				144940653		Ggc/Agc	G2257S	0.049	0	0	0.0002382	28
				144940665		Gtg/Atg	V2253M	0.048	0	0	0.0001783	21
				144940710		Ggc/Agc	G2238S	0.095	0	0	0	0
				144940743		Gcg/Tcg	A2227S	0.041	0	0	0	0
				144940816		Frameshift -/CCTGC	-2202P	0.081	0	0.0161	0	0
				144940823		Frameshift -/C	-2200	0.041	0	0	0	0
				144940862		cTc/cAc	L2187H	0.041	0	0	0	0
				144940886		cGa/cAa	R2179Q	0.041	0	0	9.133e-05	11
				144940914		Frameshift -/CGCAGCTCATCTTAGAGTTGATCGAGAAGCAGGAAACCAGCAAC	-2169RSSS*S*SRSRKPA	0.04	0	0	0	0
				144940927		caG/caT	Q2165H	0.04	0	0.008	5.81e-05	7
				144940976		cGg/cAg	R2149Q	0.04	0	0	4.981e-05	6
				144940991		aGa/aCa	R2144T	0.04	0	0	2.491e-05	3
				144941016	rs200372671	Aag/Cag	K2136Q	0.04	0	0	9.964e-05	12
				144941019		Aag/Gag	K2135E	0.04	0	0.008	5.813e-05	7
				144941031		Gtg/Atg	V2131M	0.04	0	0.008	1.661e-05	2
				144941084		gGa/gAa	G2113E	0.04	0	0.0079	4.155e-05	5
				144941130	rs185044374	Gag/Aag	E2098K	0.04	0	0.0235	0.0001914	23
				144941222		gAg/gGg	E2067G	0.04	0	0.0078	5.836e-05	7
				144941225		cGa/cAa	R2066Q	0.04	0	0	1.667e-05	2
				144941238	rs200700093	Aag/Gag	K2062E	0.04	0	0.0235	0.0002001	24
				144941252	rs201053920	cCg/cTg	P2057L	0.04	0	0.0157	5.84e-05	7
				144941340		Gaa/Caa	E2028Q	0.04	0	0	8.38e-06	1
				144941714		aCg/aTg	T1903M	0.082	0	0	0.0001357	16
				144941748		Tat/Aat	Y1892N	0.04	0	0.0079	2.525e-05	3
				144941826		Gat/Aat	D1866N	0.04	0	0.0079	4.168e-05	5
				144941864		gAg/gGg	E1853G	0.04	0	0	3.329e-05	4
				144941943		Ttg/Gtg	L1827V	0.04	0	0.008	8.307e-06	1
				144941966		gCc/gTc	A1819V	0.04	0	0	0	0
				144941977		caG/caC	Q1815H	0.04	0	0	1.663e-05	2
				144942069	rs201036475	Cgc/Tgc	R1785C	0.081	0	0.0489	0.0003666	44
				144942104		aCg/aTg	T1773M	0.041	0	0	0.0001	12
				144942171		Gag/Aag	E1751K	0.041	0	0.0081	8.34e-06	1
				144942174		Ccc/Acc	P1750T	0.041	0	0	8.34e-06	1
				144942209		aCg/aTg	T1738M	0.041	0	0.008	5.003e-05	6
				144942255		Gac/Cac	D1723H	0.041	0	0.0239	0.0001501	18
				144942275		cGc/cAc	R1716H	0.041	0	0	1.669e-05	2
				144942348		Gac/Aac	D1692N	0.047	0	0	7.561e-05	9
				144942462	rs183490670	Gac/Aac	D1654N	0.041	0	0	0.0003176	38
				144942477	rs138137510	Gtc/Atc	V1649I	0.041	0	0.1539	0.0006348	76
				144942561		Cgg/Ggg	R1621G	0.041	0	0.008	1.677e-05	2
				144942588		Ggc/Agc	G1612S	0.041	0	0	0.0003133	37
				144942632		cGg/cAg	R1597Q	0.041	0	0	2.698e-05	3
				144942740		gAc/gGc	D1561G	0.041	0	0	1.358e-05	1
				144942749		gCg/gTg	A1558V	0.041	0	0	1.401e-05	1
				144942794		aCg/aTg	T1543M	0.081	0	0.0238	0.0002757	16
				144942974		cGg/cAg	R1483Q	0.04	0	0.0232	0.0001016	9
				144943083		Gcg/Acg	A1447T	0.04	0	0.0077	0.0001021	12
				144943446	rs199499630	Ggg/Agg	G1326R	0.048	0	0.025	0.0001599	18
				144943680		Gtg/Atg	V1248M	0.053	0	0	5.336e-05	3
				144943715		cCg/cTg	P1236L	0.054	0	0	7.715e-05	3
				144943845		Cgc/Tgc	R1193C	0.047	0	0.0079	3.925e-05	2
				144943951		caA/caC	Q1157H	0.042	0	0	2.975e-05	2
				144943976		aGc/aCc	S1149T	0.043	0	0	0	0
				144944025		Cag/Tag	Q1133* Stop gained	0.047	0	0.0165	0.0001269	9
				144944055		Ccc/Tcc	P1123S	0.044	0	0	0	0
				144944298	rs200054235	Gct/Act	A1042T	0.04	0	0.0159	0.0001049	11
				144944757		Gtc/Atc	V889I	0.046	0	0	1.049e-05	1
				144944807	rs192089443	aCg/aTg	T872M	0.192	0	0.047	0.0007217	64
				144944858	rs201267626	cGg/cAg	R855Q	0.048	0	0.0235	0.0001875	18
				144944892		Gag/Aag	E844K	0.043	0	0.0078	2.798e-05	3
				144945186	rs150196045	Cgc/Tgc	R746C	0.041	0	0.016	5.841e-05	7
				144945270	rs200946098	Cgc/Tgc	R718C	0.042	0	0.0481	0.0002601	31
				144945278		cAc/cGc	H715R	0.041	0	0	0	0
				144945284		cGg/cAg	R713Q	0.041	0	0	0	0
				144945510	rs200565970	Ggc/Agc	G638S	0.04	0	0.0158	0.0001887	19
				144945596	rs201364082	aCg/aTg	T609M	0.083	0	0	0.0001925	17
				144945988		caG/caC	Q478H	0.047	0	0	0	0
				144946164	rs150515166	Cgc/Tgc	R420C	0.053	0	0	0.0004722	20
				144946197	rs200411270	Cgc/Tgc	R409C	0.099	0	0.0426	0.0004788	10
				144946205		tGt/tCt	C406S	0.049	0	0	0	0
				144946445		cAc/cGc	H326R	0.045	0	0.008	2.676e-05	3
				144946578		Gag/Aag	E282K	0.049	0	0	9.112e-06	1
				144946763	rs200639583	cGt/cAt	R220H	0.084	0	0.0235	0.0003067	31
				144946764		Cgt/Tgt	R220C	0.042	0	0	5.919e-05	6
				144946799	rs201404508	cGg/cAg	R208Q	0.043	0	0.0235	0.001442	152
				144946877		cGg/cAg	R182Q	0.044	0	0.016	0.0001782	18
				144946946		gGc/gTc	G159V	0.051	0	0	0	0
				144947004		Gag/Tag	E140* Stop gained	0.044	0	0	0	0
				144947204		gCt/gTt	A73V	0.103	0	0	0	0
				144947228	rs200139141	cTc/cAc	L65H	0.049	0	0.0334	0.0001596	15
				144947270		tCg/tTg	S51L	0.049	0	0.0081	9.817e-06	1
				144947319	rs77375433	Ccc/Tcc	P35S	0.046	0	0.0553	0.0004582	49
				144947369		Frameshift TC/T	-18	0.041	0	0	0.0001122	12
				144947406		Ttg/Gtg	L6V	0.041	0	0	0	0
		FBXL17	chr5	107197501		Gtc/Atc	V676I	0.04	0	0.0077	8.318e-06	1
				107356660		gaG/gaT	E596D	0.039	0	0	2.481e-05	3
				107559896		Cac/Aac	H514N	0.039	0	0	0	0
				107700497		tTa/tCa	L439S	0.039	0	0	8.257e-06	1
				107700663		Aga/Gga	R384G	0.04	0	0	0	0
				107716605		tCt/tGt	S263C	0.054	0	0	0	0
				107716629		cCg/cTg	P255L	0.058	0	0	0	0
				107716828		Ctc/Gtc	L189V	0.28	0	0	0	0
				107716835		Frameshift CG/C	-186	0.283	0	0	0	0
				107716848		cCg/cAg	P182Q	0.273	0	0	0	0
				107716863		cAg/cGg	Q177R	0.277	0	0	0	0
				107716986		tCg/tGg	S136W	0.133	0	0	0	0
				107716992		gCt/gTt	A134V	0.143	0	0	0	0
				107717003		gccgct/gct	AA129A	0.526	0	0	0	0
				107717079		gCg/gTg	A105V	0.446	0	0	0	0
				107717091		gCg/gTg	A101V	0.787	0	0	0	0
				107717104		Tct/Act	S97T	0.368	0	0	0	0
				107717107		Tcc/Ccc	S96P	0.775	0	0	0	0
				107717293	rs115841740	Ccc/Tcc	P34S	0.111	0	0	0.01502	31
		KCNV2	chr9	2717777		tAc/tGc	Y13C	0.039	0	0	1.652e-05	2
				2717992		Aag/Gag	K85E	0.04	0	0	0	0
				2718019	rs148550258	Gcc/Acc	A94T	0.046	0	0.0154	8.709e-05	9
				2718058		Agc/Tgc	S107C	0.048	0	0	0	0
				2718149		aGc/aAc	S137N	0.04	0	0	0	0
				2718180	rs146659188	gaC/gaA	D147E	0.081	0	0.0308	0.0002537	26
				2718181		Gaa/Taa	E148* Stop gained	0.041	0	0.0154	9.72e-06	1
				2718241		Ggg/Agg	G168R	0.04	0	0	1.791e-05	2
				2718292		Ctg/Atg	L185M	0.046	0	0	4.094e-05	4
				2718341		aTc/aGc	I201S	0.051	0	0	3.74e-05	3
				2718364	rs200148749	Gag/Aag	E209K	0.052	0	0	2.728e-05	2
				2718377		cGg/cTg	R213L	0.052	0	0	0	0
				2718559		Gtg/Atg	V274M	0.049	0	0	4.55e-05	5
				2718626		cCa/cGa	P296R	0.049	0	0	0	0
				2718745		aacctggtggac/aac	NLVD336N	0.047	0	0	1.677e-05	2
				2718925		Gga/Aga	G396R	0.04	0	0.0077	1.656e-05	2
				2718929		cTg/cCg	L397P	0.04	0	0	0	0
				2719086		tgG/tgA	W449* Stop gained	0.081	0	0	8.32e-06	1
				2719087		Tgg/Ggg	W450G	0.081	0	0	8.32e-06	1
				2719090		Gcc/Tcc	A451S	0.041	0	0.0077	1.665e-05	2
				2729470	rs149648640	Gga/Aga	G461R	0.117	0	0.0461	0.0001154	14
				2729699	rs200484374	cCa/cTa	P537L	0.039	0	0	8.24e-06	1
		LCT	chr2	136548243		Aat/Cat	N1774H	0.039	0	0	0	0
				136548299		cGg/cAg	R1755Q	0.039	0	0	0	0
				136552298		tAt/tGt	Y1675C	0.039	0	0	0	0
				136558221		Ccc/Gcc	P1608A	0.039	0	0	0	0
				136558301		cTg/cCg	L1581P	0.039	0	0	0	0
				136558329		Ata/Tta	I1572L	0.039	0	0	1.65e-05	2
				136564882		gTc/gGc	V1330G	0.039	0	0	0	0
				136566094		Gga/Cga	G1275R	0.039	0	0	8.236e-06	1
				136566189		aCg/aAg	T1243K	0.039	0	0	0	0
				136566288	rs142744180	tAc/tGc	Y1210C	0.039	0	0.0154	8.239e-06	1
				136566590		gaT/gaA	D1109E	0.039	0	0	0	0
				136566948	rs201881537	aGc/aTc	S990I	0.039	0	0	0	0
				136570370		Cgc/Tgc	R622C	0.039	0	0	0	0
				136575030		Ttt/Ctt	F530L	0.039	0	0	0	0
				136575048	rs145926114	Gcc/Acc	A524T	0.039	0	0.0154	9.888e-05	12
				136575057		Gac/Cac	D521H	0.039	0	0	0	0
				136575524		gCa/gAa	A365E	0.039	0	0	0	0
				136590736	rs140497392	cGa/cAa	R222Q	0.039	0	0.0077	4.942e-05	6
				136590744		Frameshift AAC/A	-219	0.039	0	0.0077	0	0
				136590748		tCt/tAt	S218Y	0.039	0	0	0	0
				136594119		caC/caA	H207Q	0.039	0	0.0077	1.65e-05	2
				136594460	rs139740186	Gca/Aca	A94T	0.039	0	0.0077	2.471e-05	3
		MGA	chr15	41961134		Frameshift TG/T	-15	0.04	0	0	0	0
				41961299	rs200319348	gaT/gaG	D69E	0.041	0	0.0249	0.0001325	16
				41988527		cAt/cGt	H440R	0.041	0	0	3.333e-05	4
				41988692		cGa/cAa	R495Q	0.041	0	0	8.307e-06	1
				41988829		Frameshift CA/C	-541	0.041	0	0	0	0
				41989061		cGa/cAa	R618Q	0.041	0	0	1.56e-05	1
				41991063	rs201214955	gaA/gaT	E672D	0.166	0	0.0186	0.0001363	3
				41991109		Agt/Ggt	S688G	0.041	0	0	0	0
				41991134	rs201748568	gAc/gGc	D696G	0.042	0	0.0703	0.0005237	12
				42003114		tAt/tGt	Y884C	0.041	0	0	0	0
				42003374		Cgg/Tgg	R971W	0.04	0	0.008	4.969e-05	6
				42003381		gCa/gGa	A973G	0.04	0	0	0	0
				42003413		Cgc/Tgc	R984C	0.119	0	0.0319	0.0002403	29
				42028390		Aag/Cag	K1310Q	0.041	0	0	7.249e-05	8
				42028437	rs142220085	caT/caA	H1325Q	0.041	0	0	5.835e-05	7
				42034755		Tct/Cct	S1533P	0.041	0	0	0	0
				42034869		Aga/Tga	R1571* Stop gained	0.041	0	0	0	0
				42040838	rs201471965	aAt/aCt	N1530T	0.042	0	0.0166	3.529e-05	4
				42040873		Tct/Cct	S1542P	0.041	0	0	8.427e-06	1
				42042293		tGt/tTt	C1954F	0.041	0	0	0	0
				42042723		gaA/gaT	E2097D	0.041	0	0	0	0
				42052597		tAt/tGt	Y2214C	0.041	0	0.0083	8.282e-06	1
				42058427		aCg/aTg	T2507M	0.041	0	0	1.669e-05	2
				42058619		aTg/aCg	M2571T	0.041	0	0	0	0
				42058715		aAc/aGc	N2603S	0.041	0	0	8.288e-06	1
				42058763	rs202090701	aAt/aGt	N2619S	0.081	0	0.016	0.0002651	32
				42058831		Atg/Gtg	M2642V	0.041	0	0.0083	4.969e-05	6
				42058853		gAt/gTt	D2649V	0.041	0	0	8.282e-06	1
				42059113		Att/Gtt	I2736V	0.041	0	0	0	0
				42059210		aAc/aCc	N2768T	0.041	0	0	0	0
				42059402		aAg/aGg	K2832R	0.041	0	0.0082	4.15e-05	5
		MKS1	chr17	56283522		cGt/cAt	R523H	0.041	0	0	1.705e-05	2
				56283523		Cgt/Tgt	R523C	0.041	0	0	9.348e-05	11
				56283673		aGc/aAc	S510N	0.041	0	0	0	0
				56283688	rs200658872	cGt/cTt	R505L	0.041	0	0.0161	0.000149	18
				56284504	rs200865108	aTt/aCt	I440T	0.081	0	0.1406	0.0005548	67
				56285332	rs144764478	tGt/tCt	C389S	0.08	0	0.0236	9.975e-05	12
				56291720	rs200185068	Gtc/Atc	V172I	0.081	0	0.0651	0.0003478	42
				56291725		cGc/cAc	R170H	0.081	0	0	2.485e-05	3
				56291740		gGc/gAc	G165D	0.081	0	0	8.286e-06	1
				56292108		cGa/cAa	R160Q	0.04	0	0.008	1.903e-05	2
				56292126	rs200149256	cGt/cAt	R154H	0.04	0	0.0158	0.0002769	1
				56294088		cGc/cAc	R57H	0.041	0	0	4.162e-05	5
				56296053	rs199832333	Cat/Tat	H30Y	0.04	0	0.0731	0.000414	50
		PAPD4	chr5	78915476		Frameshift TC/T	-2	0.039	0	0	0	0
				78915535		Ttc/Gtc	F22V	0.039	0	0	0	0
				78915557		gTt/gGt	V29G	0.039	0	0.0077	5.769e-05	7
				78915874		caG/caT	Q65H	0.039	0	0	0	0
				78919221	rs199881217	tAt/tGt	Y125C	0.039	0	0	7.415e-05	9
				78919223	rs148572929	Gta/Ata	V126I	0.039	0	0.0077	5.767e-05	7
				78938656		Frameshift -/T	-225	0.039	0	0	0.0002155	24
				78964769	rs149306467	Gtt/Att	V376I	0.039	0	0.0231	9.885e-05	12
				78964773		cCt/cTt	P377L	0.039	0	0	2.471e-05	3
				78964823		Ttt/Att	F394I	0.039	0	0	0	0
				78975427		Cgt/Tgt	R412C	0.039	0	0	8.277e-06	1
		PEPD	chr19	33878318	rs200072143	Gtg/Atg	V408M	0.041	0	0.0315	0.0001244	15
				33878373		gaG/gaC	E389D	0.04	0	0	1.661e-05	2
				33878801		Ggc/Agc	G383S	0.042	0	0	0	0
				33878835		ttcctt/ttt	FL370F	0.045	0	0	2.755e-05	1
				33882259	rs200183031	cCt/cTt	P301L	0.084	0	0.0315	0.0004439	39
				33882274	rs201089253	gGg/gAg	G296E	0.043	0	0.0237	0.0002481	19
				33892681	rs200931112	Gtc/Atc	V241I	0.122	0	0.0315	0.0004176	40
				33902621		Gcc/Acc	A195T	0.041	0	0.0161	5.336e-05	6
				33902627		Gga/Aga	G193R	0.041	0	0	4.489e-05	5
				33904526		tactcc/tcc	YS167S	0.041	0	0	0.0002269	8
				33954967		Cga/Tga	R120* Stop gained	0.04	0	0.0163	4.491e-05	5
				33991858		Cag/Tag	Q127* Stop gained	0.041	0	0	8.293e-06	1
				33991861		Gtc/Atc	V126I	0.041	0	0	3.317e-05	4
				34002004	rs201865747	Gat/Aat	D87N	0.04	0	0.0554	0.0007573	90
				34002015		tAt/tGt	Y83C	0.04	0	0.0079	1.676e-05	2
				34003518		aCc/aTc	T61I	0.042	0	0	0	0
				34003596	rs200435937	cGg/cAg	R35Q	0.042	0	0.1779	0.0003947	47
				34003665		gGg/gAg	G12E	0.041	0	0	0	0
		PMEL	chr12	56350827		acaact/act	TT333T	0.041	0	0	7.413e-05	9
				56350967		Atg/Gtg	M288V	0.039	0	0.0077	2.471e-05	3
				56351419	rs142962639	cGg/cAg	R137Q	0.039	0	0.0077	0.0001497	18
				56351438	rs201624440	Gtg/Atg	V131M	0.039	0	0	8.466e-05	10
				56351763	rs145035997	cGg/cAg	R106Q	0.039	0	0.0077	0.0001401	17
				56351764	rs200641128	Cgg/Tgg	R106W	0.039	0	0.0154	0.0001319	16
				56351790	rs147576105	aCc/aTc	T183I	0.039	0	0.0154	0.0001566	19
				56351845		Ggc/Agc	G165S	0.039	0	0	0	0
				56355202		aTt/aCt	I78T	0.039	0	0.0077	2.471e-05	3
				56355516	rs150858017	gTa/gCa	V26A	0.039	0	0.0077	8.254e-06	1
		PML	chr15	74290400		gCg/gTg	A62V	0.04	0	0	0	0
				74290517		aCa/aTa	T101I	0.039	0	0	0	0
				74315695		Gac/Aac	D377N	0.085	0	0	0	0
				74315698		Gag/Aag	E378K	0.042	0	0.0077	3.603e-05	4
				74317263	rs145863996	Gac/Cac	D417H	0.078	0	0.0154	0.0002473	30
				74325040		gGc/gAc	G461D	0.039	0	0.0231	0	0
				74325507		aAt/aGt	N422S	0.039	0	0	2.475e-05	3
				74325656		Ccc/Tcc	P472S	0.039	0	0	0.0001156	14
				74325659		Cac/Tac	H473Y	0.039	0	0	0	0
				74325687		aGc/aAc	S482N	0.04	0	0	0	0
				74327545		tcctcgccagcccac/-	SSPAH534-	0.118	0	0	0.001321	159
				74327861	rs200400610	Tct/Cct	S639P	0.078	0	0.0154	0.0003807	46
				74327864	rs139143471	Ccc/Acc	P640T	0.039	0	0.0077	8.274e-06	1
				74327979	rs148418079	cGa/cAa	R678Q	0.16	0	0.1001	0.0007859	94
				74328125	rs146867846	Cag/Aag	Q727K	0.039	0	0.0154	6.614e-05	8
				74328267		cCa/cTa	P774L	0.039	0	0	8.27e-06	1
		PSD4	chr2	113940238	rs141939215	Ggt/Tgt	G69C	0.039	0	0.0077	8.286e-06	1
				113940664	rs143309860	Tca/Gca	S211A	0.078	0	0.0308	5.803e-05	7
				113940737	rs145672777	cCa/cTa	P235L	0.156	0	0.0538	0.0003791	46
				113940784	rs200176920	Ttc/Gtc	F251V	0.039	0	0.0231	4.942e-05	6
				113941070		cCt/cGt	P346R	0.078	0	0.0077	9.235e-06	1
				113943522		Cca/Aca	P440T	0.039	0	0	5.112e-05	6
				113943799		gTc/gCc	V532A	0.039	0	0	2.63e-05	3
				113949974	rs146593284	cCg/cTg	P549L	0.039	0	0.0154	0.0001977	24
				113950022		tCc/tTc	S565F	0.039	0	0	0	0
				113950108	rs117870995	Cgc/Tgc	R594C	0.039	0	0	0.0005272	64
				113953321	rs200192135	atC/atG	I733M	0.039	0	0.0077	5.767e-05	7
				113953875		Gtg/Ttg	V840L	0.039	0	0	0	0
				113955408		aGc/aAc	S881N	0.045	0	0	0	0
				113956406		tCc/tAc	S905Y	0.052	0	0	0	0
		PTEN	chr10	89685310		Aat/Gat	N69D	0.04	0	0	0	0
				89692866		aAt/aGt	N117S	0.039	0	0	8.237e-06	1
				89720798		Frameshift GTACT/G	T319*	0.039	0	0	0	0
		RUNDC3A	chr17	42392599		Ccg/Tcg	P231S	0.043	0	0	0	0
				42392860		cTg/cCg	L274P	0.051	0	0	0	0
				42393863		gGc/gCc	G350A	0.082	0	0	9.994e-06	1
		SLC52A1	chr17	4936278	rs148979394	Gac/Cac	D441H	0.157	0	0.0846	0.0008267	100
				4936346		gGc/gAc	G418D	0.039	0	0	8.253e-06	1
				4936359	rs142353672	Gcc/Acc	A414T	0.039	0	0.0077	5.776e-05	7
				4936817		Gcc/Acc	A323T	0.04	0	0	8.343e-06	1
				4937014	rs199704379	cCg/cTg	P257L	0.078	0	0.0077	0.0001242	15
				4937462		Cag/Gag	Q108E	0.705	0.298	0	0	0
				4937480		Gtg/Atg	V102M	0.039	0	0	1.651e-05	2
				4937518		Frameshift ACACTC/A	-87	0.04	0	0	0	0
		SLC5A9	chr1	48688454		Ggg/Agg	G16R	0.039	0	0	8.273e-06	1
				48688487		ctggactccagagtt/ctt	LDSRV27L	0.039	0	0	0.0001738	21
				48688526		Gtg/Ttg	V40L	0.039	0	0	0	0
				48688550	rs201589009	Gtc/Atc	V48I	0.039	0	0	7.551e-05	9
				48694606	rs200805074	Gta/Ata	V107I	0.039	0	0.0077	0.0001568	19
				48695003		Gtc/Atc	V126I	0.039	0	0	0.0001565	19
				48697770		Ggt/Agt	G282S	0.039	0	0	0	0
				48701424	rs139537448	Gtg/Atg	V389M	0.078	0	0.0154	0.0003381	41
				48701455		aCc/aTc	T399I	0.039	0	0	0	0
				48703478	rs138167685	Ctc/Gtc	L474V	0.117	0	0.0308	0.0003218	39
				48703514	rs144046578	Gag/Cag	E486Q	0.039	0	0.0077	1.687e-05	2
				48705003		Frameshift TG/G	-491	0.117	0	0	0.0003666	43
				48708153	rs138580488	Cgg/Tgg	R568W	0.039	0	0.0077	8.44e-06	1
				48708202	rs139604418	cCg/cTg	P584L	0.039	0	0.0461	0.0001825	22
		VAPB	chr20	56964571		cGa/cTa	R19L	0.041	0	0	0	0
				57014058		Ttg/Atg	L125M	0.039	0	0	1.661e-05	2
				57014075	rs146459055	gaT/gaG	D130E	0.079	0	0.0692	0.001359	163
				57016117	rs145483046	cGg/cAg	R184Q	0.039	0	0.0308	7.541e-05	9
		VPS53	chr17	440313		gCt/gTt	A628V	0.039	0	0	0	0
				455162		Gtt/Ttt	V577F	0.039	0	0	0	0
				463802		aGc/aAc	S494N	0.039	0	0.0077	3.309e-05	4
				465779		gAa/gCa	E478A	0.039	0	0	0.0001812	22
				465900		Gtg/Atg	V438M	0.039	0	0	0	0
				526867		gTg/gGg	V312G	0.039	0	0	0	0
				530454		Atg/Gtg	M283V	0.039	0	0	8.243e-06	1
				530465		cGt/cAt	R279H	0.039	0	0	8.242e-06	1
				556535		Gaa/Aaa	E173K	0.039	0	0	0	0
				556555		cCg/cTg	P166L	0.039	0	0	0	0
				556586		Ctg/Atg	L156M	0.039	0	0	0	0
				559085		Tcc/Gcc	S132A	0.039	0	0	2.487e-05	3
				600662		cGg/cAg	R94Q	0.039	0	0	1.648e-05	2
				600671		cAg/cGg	Q91R	0.039	0	0	0	0

## Sheet: Supp. Table S4
Primer ID	Forward sequence	Reverse sequence
ALKBH8ex3	TTAAGAGCCTGGTTGTTGCC	TCAACTACTTGTCCCATGCC
ANKRD13Aex5	TGAGGTAGCTTGGACCAG	AGCTTGGGGGTATCTTTGGC
ASNA1ex7	GACAGAGAGGCTGATCCAG	GCCAGCCACAGTCCTCTATG
COL12A1ex11	TCAGTGGCTGCATTTCCAG	AGGAGCACCTCGAAACC
EIF2S3Lex1	TTCCTCTTTTGGCAACATGG	CAGGCATACTGCTCCCAC
EPPK1ex2	GTGTGTGCAGGGTCTTCTG	CGAGACACGTGTTGCAATCC
FBXL17ex2	AGGTGATCTCTTACGGTGAC	TGAGAATCTAGCTTTACCTTG
KCNV2ex1	TAAGGTGGGTCAGGTGTTGC	ACGAGGATCAGAAGCCAAAG
LCTex15	TAGGGTTTGGTGGCATCAGG	AGAGGAGTTGCTTCCATCGC
MGAex3	GACAACCCAGAAGCTGACC	GCAGAAGGCAGTCTCATTGG
MKS1ex4	TTTCCTTATGGTAACCTCAG	TGTGCCCATTCTATTCCAGG
NUP214ex2	GAGTCTGCTTGCTGTGTCC	TGGGAGTCAACCTTCAAACTG
PAPD4ex7	TGTGAAAGATAGCATTAAAGGTTG	GCAGCAGGTGGTATATTTTGC
PEPDex14	GTGAGGCTCCATCCTGTGAC	CCTCACCTCTGTTCCCCAC
PMELex12	AGGGAGTGGATAGAGGGC	GCTACTTCCCCCAGGTCC
PMLex5	CCTATTCGGACTTGGTCTCC	TCCATGGAGCCTCTGACAG
PSD4ex6	GGGGAACTCTTGCCACAAC	AAGCAGCAGATACAGTGAGGG
PTENex6	CAGTCAGAGGCGCTATGTGT	ACCCATTGCTTTTGGCTTC
RUNDC3Aex3	GTGCCTCACTACATGGACCC	ACAGGGGGCAAAAACCAAG
SLC52A1ex5	GAAGACAGGTGGGGTGGAG	GTGGTGAGCAAGTGGAGAC
SLC5A9ex4	GCCCCTCTGTCTACATCCAG	GATTGTCAGCTTCCCCTCAG
TFAMex4	TCCCAGAGCACATTTTCCACC	TGCCTAACTGAAGAATACTTGATGAC
VAPBex2	CGTGGATCTCAAATCTTCCC	AAAACCTACTGTCCAGGGGC
VPS53ex18	ATTAGGGAGACTGACCGTGG	CAGCTGATCCTTTACGCTCC
